# Supplementary material for: Pharmacokinetic and Pharmacodynamic Evaluation of PZ-2891, an Anti-Alzheimer’s Disease Agonist of PANK2
Source: Pharmaceuticals (Basel). 2025 Dec 9;18(12):1871. doi: 10.3390/ph18121871 (PMC12735420; doi:10.3390/ph18121871)
Supplement: Supplementary file 1 [file pharmaceuticals-18-01871-s001.zip]

Archive with 1 entries (1 files):
- pharmaceuticals-3987221-supplementary.pdf
